# Supplementary material for: Positional cloning identified HvTUBULIN8 as the candidate gene for round lateral spikelet (RLS) in barley (Hordeum vulgare L.)
Source: Theor Appl Genet. 2023 Jan 19;136(1):7. doi: 10.1007/s00122-023-04272-7 (PMC9852219; doi:10.1007/s00122-023-04272-7)
Supplement: Supplementary file 1 — Supplementary file1 (XLSX 86 KB) [file 122_2023_4272_MOESM1_ESM.xlsx]

## Sheet: Table S1
		Table S1 Sequence of HvRLS flanking markers and primers used in this study
Name	Primer pairs	Sequence	Position on Chr.4H (Morex V3)	Usage
4H-146	QDD-146Fc	GAAGGTGACCAAGTTCATGCTCAGCTCCACCGATTTGCC	592220128-592222942	Gene Mapping
	QDD-146Fg	GAAGGTCGGAGTCAACGGATTCAGCTCCACCGATTTGCG
	QDD-146R	GGACCTCGGCTGCCCTA
4H-149	QDD-149Rg	GAAGGTGACCAAGTTCATGCTTCGAGCTTGTAAGGTTATTGCG	594424338-594426966
	QDD-149Rc	GAAGGTCGGAGTCAACGGATTGTCGAGCTTGTAAGGTTATTGCC
	QDD-149F	GTGGTACAAGTGGAATGGAGTGG
4H-150	QDD-150Rt	GAAGGTGACCAAGTTCATGCTCAGCAGCGAAGGTGGTGAGT	595540769-595543211
	QDD-150Rg	GAAGGTCGGAGTCAACGGATTAGCAGCGAAGGTGGTGAGG
	QDD-150F	AACCGTTAAGTGCAGCAATGG
4H-154	QDD-154Fc	GAAGGTGACCAAGTTCATGCTGCCGGATCTGCTTGCCC	598997770-599000005
	QDD-154Ft	GAAGGTCGGAGTCAACGGATTGGCCGGATCTGCTTGCCT
	QDD-154R	CGAAGGGACCAAGAACAAACAG
4H-6362	QDD-6362Fa	GAAGGTGACCAAGTTCATGCTGAAGAGGTGATCGTCCTCTCCA	600598975-600601417
	QDD-6362Fg	GAAGGTCGGAGTCAACGGATTAAGAGGTGATCGTCCTCTCCG
	QDD-6362R	AGTCATTTGAAGTGAATTTGGAGG
4H-6374	QDD4H-6374Fg	GAAGGTGACCAAGTTCATGCTGAGGAGAACATGCACCACAAAG	601560703-601560403
	QDD4H-6374Ft	GAAGGTCGGAGTCAACGGATTGAGGAGAACATGCACCACAAAT
	QDD4H-6374R	GTTGCTCGAGTAGGTGTGAGATG
4H-6375	QDD4H-6375Ft	GAAGGTGACCAAGTTCATGCTTCCTGCGCCTGTCCCTCT	601621013-601621313
	QDD4H-6375Fa	GAAGGTCGGAGTCAACGGATTCCTGCGCCTGTCCCTCA
	QDD4H-6375R	ATGACGAGGAGGTGGGCTG
4H-60205	QDD4H-60205Rc	GAAGGTGACCAAGTTCATGCTAACGTCAAGTCGACGGTGTG	602054070
	QDD4H-60205Rt	GAAGGTCGGAGTCAACGGATTCAACGTCAAGTCGACGGTGTA
	QDD4H-60205F	AGTTGCCGATGAATGTGGAG
4H-60210	QDD4H-60210Rc	GAAGGTGACCAAGTTCATGCTGGGGAGAAGGAGGACATCAC	602104747
	QDD4H-60210Rt	GAAGGTCGGAGTCAACGGATTGGGGAGAAGGAGGACATCAT
	QDD4H-60210F	CTGTCTCCGTCCTCGATGC
4H-6380	QDD4H-6380Rg	GAAGGTGACCAAGTTCATGCTCAGTGGCCTCCTCCTCCG	602120751-602120451
	QDD4H-6380Rt	GAAGGTCGGAGTCAACGGATTCCAGTGGCCTCCTCCTCCT
	QDD4H-6380F	GACATTCCAGCTGCTCCCG
4H-158-2	QDD158-2Fa	GAAGGTGACCAAGTTCATGCTAATTACAGTACGACGATGACGACA	602298906-602301906
	QDD158-2Fg	GAAGGTCGGAGTCAACGGATTTTACAGTACGACGATGACGACG
	QDD158-2R	CTGATCTATCCATCACAAACCATG
4H-160-2	QDD160-2Rt	GAAGGTGACCAAGTTCATGCTGAATCATCAGTACACCTACCGGAT	603903961-603906961
	QDD160-2Rc	GAAGGTCGGAGTCAACGGATTGAATCATCAGTACACCTACCGGAC
	QDD160-2F	AAATGCCAGTGACTTGGATGC
4H-162	QDD-162Ft	GAAGGTGACCAAGTTCATGCTGAGATAACTATGCAGAGGTTACCATTAT	605757740-605754740
	QDD-162Fg	GAAGGTCGGAGTCAACGGATTGAGATAACTATGCAGAGGTTACCATTAG
	QDD-162R	GTGCTTACAGGAGCTTGCTTTATC
4H-6450	QDD-6450Rc	GAAGGTGACCAAGTTCATGCTCCTACCTATGTGGTGACACCAGTC	609509868-609509666
	QDD-6450Rt	GAAGGTCGGAGTCAACGGATTCCTACCTATGTGGTGACACCAGTT
	QDD-6450F	AGTTTCTTCATGTTCTGTCGCC
4H-165	QDD-165Fc	GAAGGTGACCAAGTTCATGCTCCTCATCCGGTTAATGGGC	609510274-609507274
	QDD-165Ft	GAAGGTCGGAGTCAACGGATTGCCTCATCCGGTTAATGGGT
	QDD-165R	TAACCATTTTAGTCACTTCTCCAGC
4H-164-2	QDD164-2Ra	GAAGGTGACCAAGTTCATGCTTGGAAGGAGGGAGTACTTCCTAA	609647879-609644878
	QDD164-2Rg	GAAGGTCGGAGTCAACGGATTTGGAAGGAGGGAGTACTTCCTAG
	QDD164-2F	TTCCGAGAATTGACGTGGC
HvTUB8	HvTUB8_CDS_F	ATGAGGGAGATCCTGCACA		Cloning of CDS and Genomic sequence
	HvTUB8_CDS_R	GATAATCATACGGATGATTTCGC
	Tub8_UP_F	ACGGAGTGACAAATCCCAG		Cloning of promoter
	Tub8_UP_R	TGTGCAGGATCTCCCTCAT
	HvTUB8_RT_F	AACTGCGACTGCCTCCAAGG		Expression analysis
	HvTUB8_RT_R	ATGTCGTAGAGCGCCTCGT
	HvTUB8_GFP_F	CAGTCGTCTCACAACATGAGGGAGATCCTGCACAT		Subcellular localizaiton
	HvTUB8_GFP_R	CAGTCGTCTCATACAGTCCTGGAGGTCGGCGTCGT
	HvTUB8_VIGS_F	TTTCTAAGGAAGGGCCAGCCCGGCACCATGGACTCC		VIGS
	HvTUB8_VIGS_R	TTAACCACCACCACCGGAAGGTGAGCATCATGCGGT
HvACT1	HvACT1_F	TGAAGTGTGATGTGGATATCAGG		Expression analysis (internal control)
	HvACT1_R	ACATGGCAAGGACTTGAGAAA

## Sheet: Table S2
				Table S2 Haplotypes of HvTUB8 CDS in 20 barley accessions and E934
	85（G-A）	170（C-T）	212（T-C）	356(C-T)	384(T-C)	758(G-A)	765(A-T)	914(T-G)	977(G-C)	1091(C-T)	1199(C-T)	1268(G-A)	1283(C-T)	1286(C-T)	Row type	Growth habit	Origin
Morex	G	C	C	T	T	G	T	G	G	C	C	G	C	C	6	s	USA
HOR 3365	G	C	C	T	T	G	T	G	G	C	C	G	C	C	6	w	Russia
HOR 3081	G	C	C	T	T	G	T	G	G	C	C	G	C	C	6	w	Poland
Igri	G	C	C	T	T	G	T	G	G	C	C	G	C	C	2	w	Germany
HOR 7552	G	C	T	C	T	G	T	T	G	C	C	G	C	C	6	s	Pakistan
HOR 13942	G	C	T	C	T	G	T	T	G	C	C	G	C	C	6	s	Southern Europe
OUN333	G	C	T	C	T	G	T	T	G	C	C	G	C	C	intermedium	intermedium	Nepal
ZDM02064 (CHIBA)	G	C	T	C	T	G	T	T	G	C	C	G	C	C	6	s	China
ZDM01467 (HUANG)	G	C	T	C	T	G	T	T	G	C	C	G	C	C	6	s	China
Akashinriki	G	C	T	C	T	G	T	T	G	C	C	G	C	C	6	w	Janpan
HOR 9043	G	C	T	C	C	G	T	G	G	C	C	G	C	C	6	s	Ethiopia
HOR 10350	G	C	C	C	T	G	T	T	G	C	T	G	C	C	6	s	Ethiopia
HOR 8148	G	C	C	C	T	G	T	T	G	C	T	G	C	C	2	s	Turkey
Hockett	G	C	C	C	T	G	T	T	G	C	T	G	C	C	2	s	USA
Barke	G	C	C	C	T	G	T	T	G	C	T	G	C	C	2	s	germany
RGT Planet	G	C	C	C	T	G	T	T	G	C	T	G	C	C	2	s	Australia
Golden Promise	G	C	C	C	T	G	T	T	G	C	T	G	C	C	2	s	Europe
B1K-04-12 (FT11)	G	C	T	C	T	G	A	T	G	C	T	G	T	C	2	s	Israel
HOR 21599	G	C	T	C	T	G	T	T	C	T	C	A	C	C	2	w	Syria
HOR 13821	G	T	T	C	T	A	T	T	G	C	C	G	C	C	2	s	Turkey
Edamai 934	A	C	C	C	T	G	T	T	G	C	T	G	C	T	2	intermedium	China

## Sheet: Table S3
	Table S3 441 Differential Expression Genes between rls and E934
gene_id	description	log2FoldChange	pvalue	TPM.E934_0A	TPM.E934_0B	TPM.E934_0C	TPM.Hvrls_0A	TPM.Hvrls_0B	TPM.Hvrls_0C
HORVU.MOREX.r3.6HG0607900	Transmembrane protein, putative	-10.4773	7.02459e-18	14.2194	20.9002	26.6801	0	0	0
HORVU.MOREX.r3.1HG0015660	Transposase	-8.01082	0.0404179	0	3.92258	3.69898	0	0	0
HORVU.MOREX.r3.7HG0660520	Rad21/Rec8-like family protein	-7.69385	4.99869e-09	5.88897	9.50078	10.148	0	0	0
HORVU.MOREX.r3.3HG0224420	secretory 1A	-7.52859	1.77922e-08	8.96507	7.19869	3.94488	0	0	0
HORVU.MOREX.r3.7HG0649770	Acetyl-coenzyme A synthetase	-7.29547	1.96245e-07	2.78846	0.863536	3.18182	0	0	0
HORVU.MOREX.r3.6HG0548510	F-box family protein	-7.20775	1.82596e-07	1.4996	0.760302	1.94584	0	0	0
HORVU.MOREX.r3.3HG0237680	Heat shock protein	-4.06688	0.000647813	0.190908	0.249247	2.37878	0.034837	0	0.125654
HORVU.MOREX.r3.7HG0742210	Low temperature and salt responsive protein	-3.23235	2.92984e-06	0.998313	3.31813	4.30108	0.165114	0.253598	0.461951
HORVU.MOREX.r3.6HG0580680	Dynamin-3	-3.22978	1.50199e-06	3.16003	3.72001	4.28211	0	0.416802	0.725083
HORVU.MOREX.r3.6HG0621200	Heat-shock protein, putative	-2.9887	2.40926e-12	4.37236	2.43436	6.0888	0.402285	0.668793	0.527994
HORVU.MOREX.r3.5HG0461530	cDNA clone:J013058P10, full insert sequence	-2.8968	0.0339549	11.0434	10.3958	10.8022	0	2.94638	1.34766
HORVU.MOREX.r3.4HG0394080	Receptor-like kinase	-2.78873	3.47145e-05	0.183316	0.330761	0.479079	0.035247	0.051739	0.052433
HORVU.MOREX.r3.2HG0196580	Alpha-glucan water dikinase, chloroplastic	-2.77789	0.000830188	8.76565	4.20124	6.48255	0	2.19007	0.642427
HORVU.MOREX.r3.7HG0646910	Pol polyprotein	-2.62459	0.00190107	0.278747	0.184628	0.206992	0.070391	0	0.032858
HORVU.MOREX.r3.6HG0538460	Thionin	-2.52929	0.00316437	5.43507	1.35596	6.14669	0	0.965226	1.23802
HORVU.MOREX.r3.7HG0714040	Cytochrome P450	-2.44557	0.00116491	0.238351	0.459233	0.586442	0.103285	0.017177	0.102198
HORVU.MOREX.r3.2HG0152220	DEAD box RNA helicase 1	-2.37609	0.000390921	3.16162	8.68396	5.44134	0.709929	1.54436	0.967177
HORVU.MOREX.r3.7HG0750640	Exosome complex component	-2.3555	0.0117849	5.65394	22.0857	8.52328	2.77107	3.55056	0.417278
HORVU.MOREX.r3.2HG0116560	Translation initiation factor IF-2	-2.35055	4.51501e-06	2.82238	4.9772	5.81818	1.15692	0.90954	0.527333
HORVU.MOREX.r3.2HG0119810	vacuolar protein sorting-associated protein, putative (DUF1162)	-2.33898	4.29476e-05	4.56154	10.5588	8.74197	0.634896	1.89124	2.01823
HORVU.MOREX.r3.3HG0280250	Purine permease	-2.31768	2.52828e-12	3.515	6.55408	7.69193	1.56172	0.713018	1.15302
HORVU.MOREX.r3.4HG0361670	Retrovirus-related Pol polyprotein LINE-1	-2.31745	0.0121927	0.707827	0.149375	0.530271	0.158062	0	0.112442
HORVU.MOREX.r3.1HG0043230	Auxin efflux carrier component	-2.31627	0.00146767	1.96729	4.25265	1.35688	0.28923	1.00032	0.19775
HORVU.MOREX.r3.5HG0493700	E3 ubiquitin-protein ligase UPL1-like protein	-2.29709	0.00372967	4.08966	9.20005	6.50826	0.96015	2.09592	0.872045
HORVU.MOREX.r3.2HG0129970	Nucleic acid-binding, OB-fold	-2.28322	0.00469957	3.16059	5.86972	4.33884	1.36844	0	1.14927
HORVU.MOREX.r3.7HG0651640	Transposon protein, putative, CACTA, En/Spm sub-class	-2.27511	0.00399902	0.578532	1.0763	1.03781	0.219275	0.237728	0.083268
HORVU.MOREX.r3.2HG0166620	Aldo-keto reductase	-2.27348	0.00222303	1.18638	1.05814	0.8151	0.203085	0.400691	0.030598
HORVU.MOREX.r3.1HG0034450	Retrovirus-related Pol polyprotein from transposon TNT 1-94	-2.22999	8.87345e-13	1.55076	1.9996	1.68914	0.467715	0.324683	0.286099
HORVU.MOREX.r3.3HG0276000	GDSL esterase/lipase	-2.18286	1.64417e-06	1.39564	1.79891	2.32022	0.436573	0.166254	0.556007
HORVU.MOREX.r3.3HG0280220	NA	-2.17745	1.83366e-08	2.27073	4.37597	4.42196	1.16286	0.499771	0.696377
HORVU.MOREX.r3.7HG0676150	Sugar transporter family protein	-2.16289	0.0054516	0.969381	1.69626	2.48596	0.294422	0.538563	0.256134
HORVU.MOREX.r3.7HG0750980	SPX domain-containing protein	-2.11013	0.000284319	2.27321	2.59516	5.31884	0.548928	0.287767	1.43816
HORVU.MOREX.r3.5HG0462100	Histone-lysine N-methyltransferase	-2.04945	0.00965133	1.17475	3.20434	3.19126	0	0.999971	0.791
HORVU.MOREX.r3.2HG0179120	Ribosomal protein S13	-2.04886	0.000966049	1.5887	3.15339	1.57956	0.530072	0.827262	0.140737
HORVU.MOREX.r3.6HG0628410	Germin-like protein 1-1	-2.01711	7.60198e-06	1.41693	2.57906	2.2468	0.487508	0.627443	0.383547
HORVU.MOREX.r3.3HG0237880	Alkaline alpha-galactosidase seed imbibition protein	-1.99681	9.60855e-10	1.15921	2.6879	2.1024	0.338286	0.634473	0.469772
HORVU.MOREX.r3.3HG0324410	Myosin-2	-1.95552	0.00183507	0.311326	0.778962	1.08892	0.082565	0.228256	0.235743
HORVU.MOREX.r3.5HG0448780	Ureide permease-like protein	-1.95155	6.61136e-08	1.83232	1.57358	2.19379	0.502241	0.580668	0.330442
HORVU.MOREX.r3.7HG0745110	Clathrin light chain	-1.94193	0.00656064	0.890977	1.01502	1.27217	0.410818	0	0.388269
HORVU.MOREX.r3.3HG0296450	Glycerophosphodiester phosphodiesterase	-1.92928	0.00118265	34.2681	86.3249	85.5841	8.31477	18.3206	25.7939
HORVU.MOREX.r3.4HG0419220	Germin-like protein	-1.9232	4.72782e-05	8.93928	4.97386	4.89855	1.45723	0.458812	2.8799
HORVU.MOREX.r3.6HG0603790	SPX domain-containing family protein	-1.92222	0.00201378	10.0059	34.9189	41.8177	5.20591	9.59325	7.43066
HORVU.MOREX.r3.2HG0147600	Retrovirus-related Pol polyprotein from transposon TNT 1-94	-1.91887	0.0037741	0.337891	0.376185	0.181573	0.067147	0.037475	0.124266
HORVU.MOREX.r3.5HG0485850	Bnr repeat-containing glycosyl hydrolase	-1.89204	0.0137948	4.21549	3.45273	4.87096	2.05506	0.666884	0.554112
HORVU.MOREX.r3.2HG0189010	Glycerol-3-phosphate transporter, putative	-1.88148	7.74905e-19	22.5363	31.2726	41.1765	6.89742	8.51663	9.65404
HORVU.MOREX.r3.2HG0207030	Epoxide hydrolase 2	-1.87884	1.74172e-12	10.2613	18.4494	22.3114	3.25131	5.31651	4.91287
HORVU.MOREX.r3.3HG0329150	F-box and associated interaction domains-containing protein	-1.87253	0.0145565	0.602045	1.24844	0.523358	0.161625	0.225606	0.234324
HORVU.MOREX.r3.5HG0455430	RING/U-box superfamily protein	-1.86047	8.93421e-05	6.00708	5.05405	6.36076	0.83521	1.93845	1.88634
HORVU.MOREX.r3.7HG0684050	MADS-box transcription factor	-1.84678	1.25056e-06	23.6277	9.46084	10.6397	4.62768	4.58482	2.63667
HORVU.MOREX.r3.2HG0185000	Aldehyde dehydrogenase	-1.8426	3.54835e-26	68.5395	58.3262	66.9945	21.8961	15.5891	14.8823
HORVU.MOREX.r3.2HG0124240	Purple acid phosphatase	-1.82095	1.18778e-08	5.20312	13.2104	14.9784	2.27715	3.75786	3.13922
HORVU.MOREX.r3.6HG0583210	no-apical-meristem-associated carboxy-terminal domain protein	-1.8143	0.0116505	1.14221	1.44933	1.54803	0.304191	0.674078	0.175292
HORVU.MOREX.r3.7HG0690060	Glycosyltransferase	-1.80765	0.0127629	0.871917	0.322372	0.404917	0.206697	0.137286	0.095604
HORVU.MOREX.r3.2HG0213840	transcription repressor	-1.8045	0.00744083	0.574808	1.09824	1.42741	0.227436	0.263758	0.363753
HORVU.MOREX.r3.3HG0266600	Transposon protein, putative, CACTA, En/Spm sub-class, expressed	-1.78578	0.00823916	1.88676	3.04769	1.47761	0.564309	0.592121	0.645194
HORVU.MOREX.r3.2HG0196660	Purine permease family protein	-1.78509	0.0345102	0.417702	0.279094	0.353569	0	0.160606	0.137434
HORVU.MOREX.r3.7HG0680420	Thioredoxin-related transmembrane protein 2	-1.77828	0.00401636	1.23501	4.15468	5.6887	0.642734	1.41412	1.08561
HORVU.MOREX.r3.5HG0426160	Disease resistance protein (NBS-LRR class) family	-1.76486	0.0389928	0.281154	0.350226	0.357811	0.117913	0	0.159252
HORVU.MOREX.r3.2HG0208570	Late embryogenesis abundant (LEA) hydroxyproline-rich glycoprotein family	-1.76346	5.78029e-07	8.69343	18.5072	11.281	2.24153	4.58482	4.08683
HORVU.MOREX.r3.7HG0692230	Retrovirus-related Pol polyprotein from transposon TNT 1-94	-1.74672	0.0125877	1.14731	1.26169	1.05495	0.47889	0.092938	0.384987
HORVU.MOREX.r3.1HG0020230	Ta11-like non-LTR retrotransposon	-1.73479	0.0119026	0.465888	0.362665	0.574727	0.255105	0.076143	0.07639
HORVU.MOREX.r3.2HG0181900	Kinase family protein	-1.73242	0.000277748	86.4255	158.132	189.354	21.269	53.2828	52.4964
HORVU.MOREX.r3.4HG0378780	TPX2 (targeting protein for Xklp2) protein family	-1.72943	0.00235893	1.25132	2.26036	3.15173	0.396033	1.11867	0.462854
HORVU.MOREX.r3.6HG0577360	transmembrane protein, putative (Protein of unknown function, DUF642)	-1.72824	0.000590275	6.54547	16.9896	20.1693	3.53932	5.44359	3.82394
HORVU.MOREX.r3.5HG0516560	Pol polyprotein	-1.71255	0.01761	0.208663	0.219368	0.277576	0.056935	0.096754	0.061754
HORVU.MOREX.r3.6HG0587600	Acyl carrier protein	-1.70996	0.0342462	1.78119	8.60772	7.07429	1.52524	2.29926	1.38528
HORVU.MOREX.r3.3HG0274070	Beta-carotene hydroxylase 2, chloroplastic	-1.70012	0.00153148	12.0024	16.36	12.3258	1.70058	7.07601	3.51768
HORVU.MOREX.r3.1HG0067420	Cyclic nucleotide-gated channel	-1.68844	0.00277904	3.40974	8.48767	7.51466	0.930485	2.75696	2.1388
HORVU.MOREX.r3.2HG0132310	phospholipase D P1	-1.68313	0.00750535	6.42606	10.2115	7.10943	1.31912	4.23215	1.65495
HORVU.MOREX.r3.7HG0743180	Disease resistance protein (TIR-NBS class)	-1.68313	0.0368514	2.02344	7.28035	1.54877	1.52789	0.916965	0.764292
HORVU.MOREX.r3.1HG0087310	casein kinase II beta chain 3	-1.68275	4.12529e-12	6.97691	11.5249	12.4797	2.96631	3.09703	3.27069
HORVU.MOREX.r3.6HG0616950	Heat-shock protein, putative	-1.67884	0.000341286	11.0185	2.43195	7.24605	2.52904	1.68055	2.10615
HORVU.MOREX.r3.5HG0480740	sulfate transporter 1	-1.67363	0.000455718	0.925635	1.98943	1.24916	0.511084	0.335806	0.403525
HORVU.MOREX.r3.4HG0361340	Retrotransposon protein, putative, Ty3-gypsy subclass	-1.67358	0.0225986	0.391592	1.06186	0.352946	0.135159	0.204866	0.201408
HORVU.MOREX.r3.3HG0308260	Transcription factor gte4	-1.67305	0.00159014	4.59872	17.1802	11.9611	3.70938	4.02054	2.45784
HORVU.MOREX.r3.7HG0725070	Eukaryotic aspartyl protease family protein, putative	-1.65805	0.00938006	0.249972	0.81809	0.864313	0.062132	0.351234	0.186494
HORVU.MOREX.r3.2HG0104710	Small subunit processome component 20 homolog	-1.65799	7.96122e-05	5.27311	19.323	13.0006	2.39083	4.16802	4.87783
HORVU.MOREX.r3.3HG0234830	Ethylene-responsive transcription factor WRI1	-1.65679	0.00161401	2.40337	3.30985	1.67958	1.04336	0.811977	0.408002
HORVU.MOREX.r3.2HG0146430	Ankyrin repeat-containing protein, putative	-1.64665	1.57175e-08	4.91171	7.30265	7.43413	1.94429	2.66212	1.49977
HORVU.MOREX.r3.2HG0179640	Leucine-rich repeat (LRR) family protein	-1.61318	0.00315376	14.6154	47.1679	39.6777	6.63413	12.5185	12.8332
HORVU.MOREX.r3.7HG0650330	GDSL esterase/lipase	-1.60547	1.37385e-07	2.1347	2.97747	1.91103	0.686331	0.778013	0.759493
HORVU.MOREX.r3.2HG0212000	RING/U-box superfamily protein	-1.59801	0.00184548	0.608039	0.64662	0.772778	0.203802	0.284398	0.165138
HORVU.MOREX.r3.2HG0148520	Chaperone protein DnaJ	-1.5958	1.36518e-05	24.2927	33.9544	25.8161	9.03844	9.43164	8.3822
HORVU.MOREX.r3.6HG0542040	Acid beta-fructofuranosidase	-1.59371	0.018885	0.633687	0.208151	0.296845	0.117138	0.2095	0.046284
HORVU.MOREX.r3.1HG0072970	villin 4	-1.59317	0.0276937	0.680528	0.477343	0.433118	0.162884	0.18887	0.159831
HORVU.MOREX.r3.5HG0465890	Asparagine synthetase	-1.58107	0.0421259	79.3381	382.788	337.144	35.7307	123.773	98.5703
HORVU.MOREX.r3.3HG0256790	Small ribosomal subunit biogenesis GTPase RsgA	-1.57852	0.0371543	1.17097	3.05383	3.01678	0.650768	0.993872	0.704566
HORVU.MOREX.r3.5HG0480830	Auxin repressed/dormancy associated protein	-1.5752	0.000646176	137.924	355.588	386.435	75.9004	108.314	101.901
HORVU.MOREX.r3.2HG0139040	Protein kinase	-1.56893	0.0476509	0.101977	0.411047	0.143146	0.110677	0.046442	0.053079
HORVU.MOREX.r3.7HG0651240	Transducin/WD40 repeat-like superfamily protein	-1.56871	7.4215e-13	35.6209	55.0224	53.4548	14.9852	14.1393	17.7131
HORVU.MOREX.r3.1HG0074100	Ribonuclease 3	-1.55895	0.00699203	0.888777	2.73972	2.02299	0.829038	0.530694	0.48328
HORVU.MOREX.r3.2HG0123970	Alcohol dehydrogenase, putative	-1.55363	0.000515237	1.00762	1.12923	0.962464	0.239515	0.549595	0.243925
HORVU.MOREX.r3.6HG0624600	Ethylene-responsive transcription factor	-1.55123	0.020415	2.20801	1.06779	2.0586	0.78821	0.406131	0.562148
HORVU.MOREX.r3.2HG0099830	ATP synthase subunit alpha	-1.54895	1.66169e-07	28.3299	54.3041	39.4958	14.8747	12.7541	12.5164
HORVU.MOREX.r3.1HG0091890	ZF-HD homeobox protein	-1.54489	0.000319451	2.35031	3.97164	4.71279	0.765589	1.75633	1.17254
HORVU.MOREX.r3.6HG0546650	SEC14-like protein 4	-1.53401	0.00878278	4.5166	6.08293	5.39184	1.72262	2.26242	1.37721
HORVU.MOREX.r3.1HG0040190	Serine/threonine-protein phosphatase 7 long form-like protein	-1.52205	0.0488352	4.65923	3.81239	4.81597	2.95116	0.489048	1.01906
HORVU.MOREX.r3.7HG0678740	Retrovirus-related Pol polyprotein from transposon TNT 1-94	-1.52098	0.0426209	2.63468	4.89459	2.01531	0.887411	1.35132	0.967177
HORVU.MOREX.r3.7HG0734730	Protein argonaute 2	-1.50852	0.0304758	12.5293	16.6558	5.82318	4.11137	2.97394	4.6324
HORVU.MOREX.r3.3HG0264540	Ferredoxin-thioredoxin reductase, catalytic chain	-1.50774	0.00419716	22.0887	22.5585	14.3873	5.52805	7.73224	6.99931
HORVU.MOREX.r3.2HG0131140	cellulose synthase-like A3	-1.50304	0.000120382	12.787	37.5114	34.4538	5.61814	10.6979	12.5388
HORVU.MOREX.r3.6HG0604310	RING finger protein	1.50205	0.00997493	4.7725	17.4461	13.3136	19.3581	37.6092	39.8894
HORVU.MOREX.r3.1HG0055010	Glutathione S-transferase	1.50248	1.93743e-10	1.9766	2.0766	2.66611	5.07562	6.9916	6.37355
HORVU.MOREX.r3.4HG0380510	VQ motif family protein	1.50284	7.08543e-08	3.85429	7.8295	4.04267	9.75247	15.8795	17.1608
HORVU.MOREX.r3.3HG0257620	VQ motif-containing protein	1.50376	1.02692e-10	4.37975	5.77309	4.18112	10.0149	15.395	13.8926
HORVU.MOREX.r3.7HG0651010	Xyloglucan endotransglucosylase/hydrolase	1.50633	0.0479402	0.111566	0.213042	0.216601	0.151236	0.969363	0.381147
HORVU.MOREX.r3.2HG0161440	WRKY1b transcription factor	1.51358	0.0237775	9.86121	13.5585	6.71752	10.8461	20.9235	50.8217
HORVU.MOREX.r3.7HG0649540	Early nodulin 93	1.51398	8.96022e-15	13.0708	14.0374	10.2282	40.1533	30.0965	32.5693
HORVU.MOREX.r3.4HG0386490	Receptor-like kinase, putative	1.51572	0.029622	0.11686	0.034156	0.036933	0.134515	0.220023	0.165871
HORVU.MOREX.r3.6HG0548870	Histone-lysine N-methyltransferase	1.51617	0.0393313	29.6046	6.33479	7.47925	52.0944	33.8907	34.7106
HORVU.MOREX.r3.6HG0550070	Wall-associated receptor kinase-like protein	1.51635	0.0044899	0.21034	0.682707	0.41055	0.833061	1.83901	0.928174
HORVU.MOREX.r3.3HG0280920	DUF4228 domain protein	1.52445	1.66434e-09	5.98469	15.5935	11.5424	28.1232	33.678	29.7893
HORVU.MOREX.r3.7HG0709230	50S ribosomal protein L10	1.52674	0.00146782	22.7864	6.42087	4.81643	39.3505	29.6228	26.5019
HORVU.MOREX.r3.4HG0336260	sensitive to freezing 6	1.52942	0.00282984	1.45043	0.523614	1.02815	1.68124	4.07801	2.70356
HORVU.MOREX.r3.2HG0200560	WRKY transcription factor	1.52972	0.000149674	1.30712	1.22321	0.86931	1.94398	1.8695	5.64987
HORVU.MOREX.r3.4HG0406150	MADS box transcription factor	1.53165	1.11366e-07	1.15545	1.06819	1.49647	3.61106	3.14679	3.67898
HORVU.MOREX.r3.4HG0409010	Basic helix-loop-helix transcription factor	1.53366	0.000117768	0.560242	0.420087	0.930536	1.31101	2.37341	1.69323
HORVU.MOREX.r3.5HG0479050	Galactose oxidase/kelch repeat superfamily protein	1.53412	0.0496443	0.24604	1.28417	0.385675	0.723076	2.25073	2.373
HORVU.MOREX.r3.5HG0504050	11S globulin seed storage protein 2	1.54133	0.000681554	0.329075	0.2886	0.338359	1.15654	0.564372	0.956069
HORVU.MOREX.r3.1HG0079090	Chlorophyll a-b binding protein, chloroplastic	1.5454	4.0739e-05	0.779812	0.557551	0.807794	2.35342	1.83889	1.85157
HORVU.MOREX.r3.3HG0289220	Ethylene-responsive transcription factor, putative	1.54727	2.10052e-06	1.98577	2.02205	2.46719	4.52091	4.93772	8.8225
HORVU.MOREX.r3.5HG0427370	Fasciclin-like arabinogalactan protein	1.54739	0.0167656	0.258909	0.249339	0.062168	0.317978	1.02871	0.279031
HORVU.MOREX.r3.5HG0494110	F-box protein	1.54793	0.000163025	0.552607	0.582485	0.347049	1.53278	1.39754	1.2753
HORVU.MOREX.r3.5HG0497770	BAG family molecular chaperone regulator-like protein	1.55061	1.80163e-08	3.06591	4.68663	4.46127	6.38316	11.862	16.3895
HORVU.MOREX.r3.3HG0287070	Glycosyltransferase	1.55162	4.68991e-06	0.625743	0.507137	0.454392	1.23213	1.59789	1.67034
HORVU.MOREX.r3.3HG0281270	Kinase family protein	1.55386	0.0362455	0.1115	0.423691	0.268136	0.227579	1.07951	0.96778
HORVU.MOREX.r3.6HG0632830	NBS-LRR disease resistance protein-like protein	1.55432	5.07272e-06	1.24282	2.34267	1.11894	4.43697	4.65081	4.23599
HORVU.MOREX.r3.3HG0321580	DUF4228 domain protein	1.55979	0.0198211	3.21807	3.37049	2.71029	2.37713	11.2328	12.9523
HORVU.MOREX.r3.6HG0549710	kinase superfamily protein	1.56114	0.00145099	8.78228	6.06904	2.69444	19.8188	19.0944	11.2837
HORVU.MOREX.r3.1HG0083730	Lipid transfer protein	1.56818	0.00186009	1.2302	1.35971	2.12121	2.31384	6.83556	4.41641
HORVU.MOREX.r3.5HG0510510	Glycosyltransferase	1.5754	0.00754903	0.227577	0.125463	0.106286	0.351952	0.565964	0.410063
HORVU.MOREX.r3.5HG0490490	PRAS-rich protein	1.57801	2.60817e-12	36.9992	78.8523	64.8526	139.124	166.187	214.589
HORVU.MOREX.r3.4HG0395540	Glutamine synthetase	1.57804	8.25768e-06	0.603592	1.91504	2.0167	3.80298	5.28371	3.99391
HORVU.MOREX.r3.3HG0233030	Ring finger protein, putative	1.58011	0.0263449	0.258781	0.504838	0.563106	0.492948	1.09214	2.23925
HORVU.MOREX.r3.4HG0333120	18.2 kDa class I heat shock protein	1.58126	0.000407397	0.440837	0.399246	0.395802	1.00307	1.74448	0.847671
HORVU.MOREX.r3.5HG0462580	Cysteine proteinase	1.58307	0.00212405	0.164342	0.472694	0.771676	0.71203	1.54007	1.83869
HORVU.MOREX.r3.5HG0474130	WRKY transcription factor	1.58793	4.38061e-16	25.2341	29.7109	23.4691	58.7186	64.5086	104.236
HORVU.MOREX.r3.3HG0266040	DUF538 family protein (Protein of unknown function, DUF538)	1.58864	0.0239295	0.96293	0.483985	0.745054	2.54648	1.50575	2.30031
HORVU.MOREX.r3.6HG0563220	Core-2/I-branching beta-1,6-N-acetylglucosaminyltransferase family protein	1.58903	0.000723255	0.513289	1.57682	1.00016	3.00353	2.94278	2.95512
HORVU.MOREX.r3.2HG0174750	Fasciclin-like arabinogalactan protein	1.59327	0.0224338	0.223643	0.392704	0.093662	1.11192	0.552627	0.400849
HORVU.MOREX.r3.1HG0057750	Ethylene-responsive transcription factor	1.5951	1.24315e-08	1.30197	1.78723	1.38043	4.2561	3.29175	5.45897
HORVU.MOREX.r3.7HG0713280	Peroxidase	1.59537	0.00425755	0.108177	0.18108	0.374035	0.522366	0.811483	0.614311
HORVU.MOREX.r3.3HG0278710	Fasciclin-like arabinogalactan protein	1.60239	4.38362e-07	2.06745	1.15329	1.71887	3.26612	5.15251	6.14401
HORVU.MOREX.r3.4HG0406620	Methylthioribose-1-phosphate isomerase	1.60395	4.84501e-09	5.53277	12.0142	8.49064	17.5632	27.535	31.0802
HORVU.MOREX.r3.1HG0000470	Jasmonate induced protein	1.60402	3.82416e-10	1.71359	3.90072	3.5286	9.1083	8.86977	8.79121
HORVU.MOREX.r3.1HG0051090	Alpha/beta-Hydrolases superfamily protein	1.60468	7.27087e-06	1.28963	1.9793	1.10104	2.19335	3.80564	6.78483
HORVU.MOREX.r3.4HG0378080	BHLH transcription factor	1.60512	7.81223e-09	5.51401	2.84246	2.8821	12.6508	10.4551	10.0499
HORVU.MOREX.r3.3HG0233680	LOB domain-containing protein	1.60804	6.21002e-09	3.56232	3.31005	1.3766	6.94971	8.19402	9.04246
HORVU.MOREX.r3.2HG0193660	Ubiquinol oxidase	1.60936	0.0137985	0.341709	0.822757	0.178104	0.240542	1.83091	1.85459
HORVU.MOREX.r3.3HG0322390	transmembrane protein, putative (DUF247)	1.6115	0.00027935	0.156443	0.532862	0.489221	1.30632	1.30098	0.870302
HORVU.MOREX.r3.3HG0253560	GRF zinc finger family protein	1.61559	0.013325	0.984162	0.604317	0.482094	1.47902	1.58385	3.07793
HORVU.MOREX.r3.1HG0076260	Tetratricopeptide repeat (TPR)-like superfamily protein	1.61701	1.37167e-08	6.81379	3.3393	2.98327	14.1493	10.3412	14.5516
HORVU.MOREX.r3.1HG0070890	WRKY family transcription factor	1.62104	0.00538052	6.54051	11.7775	8.35495	11.8823	21.7087	45.4388
HORVU.MOREX.r3.4HG0339810	Homeobox protein bel1-like protein	1.62651	0.0133395	0.028517	0.107778	0.072192	0.246304	0.211519	0.167686
HORVU.MOREX.r3.5HG0520880	cysteine-rich/transmembrane domain A-like protein	1.62717	0.00317681	0.398142	2.47896	1.96206	2.8923	5.75187	5.73475
HORVU.MOREX.r3.2HG0112960	Ethylene-responsive transcription factor	1.62731	0.000664426	0.761058	2.75033	1.30823	1.85234	4.32114	8.08628
HORVU.MOREX.r3.4HG0383130	Long cell-linked locus protein, putative, expressed	1.62759	0.000346297	10.8072	28.5347	25.1142	45.1438	80.1297	66.9956
HORVU.MOREX.r3.4HG0406630	Classical arabinogalactan protein 5	1.63143	3.58458e-20	24.9223	34.1064	31.1516	70.1834	98.0462	101.913
HORVU.MOREX.r3.1HG0012520	Chymotrypsin inhibitor	1.63358	1.24203e-09	28.2633	41.9475	44.3076	95.6756	142.563	107.007
HORVU.MOREX.r3.6HG0555010	RPM1-interacting protein 4 (RIN4) family protein	1.63383	3.00648e-17	11.4724	20.9965	17.0047	40.5578	54.5177	52.9701
HORVU.MOREX.r3.2HG0106970	Cytochrome P450	1.63407	0.00791928	0.093943	0.14356	0.514775	0.873892	0.613265	0.762095
HORVU.MOREX.r3.6HG0557700	Receptor-like protein kinase	1.63515	0.0206063	0.079755	0.316284	0.169109	0.078974	0.814659	0.800382
HORVU.MOREX.r3.4HG0391040	Phosphoenolpyruvate carboxykinase (ATP)-like protein	1.63802	8.51453e-20	11.8186	14.9861	17.5576	52.91	38.9022	41.8911
HORVU.MOREX.r3.6HG0618080	UDP-N-acetylenolpyruvoylglucosamine reductase	1.64039	0.00289401	0.739236	1.00303	1.50678	1.16965	4.1516	4.4931
HORVU.MOREX.r3.3HG0273910	Glucan endo-1,3-beta-glucosidase 1	1.64096	0.00351422	0.142369	0.439072	0.225974	0.589781	1.19899	0.650892
HORVU.MOREX.r3.3HG0287720	DUF1005 family protein (DUF1005)	1.64287	0.000970018	0.217545	0.135735	0.267973	0.558064	0.691317	0.619235
HORVU.MOREX.r3.4HG0406650	Classical arabinogalactan protein 5	1.64323	9.25679e-34	40.8529	45.7165	35.1241	120.979	133.511	112.435
HORVU.MOREX.r3.2HG0114360	UBP1-associated protein 2A	1.6457	5.31725e-11	8.77544	19.036	11.3774	33.4784	46.9319	37.5066
HORVU.MOREX.r3.7HG0666800	Progesterone 5-beta-reductase	1.66286	0.000211341	0.55732	0.883091	0.60588	1.22516	3.66084	1.40806
HORVU.MOREX.r3.5HG0484690	Calcium-binding family protein	1.66655	0.00037843	1.04763	2.09456	1.4652	1.4877	4.95657	7.66369
HORVU.MOREX.r3.2HG0103920	Peroxidase family protein	1.66922	0.0130486	0.095567	0.177968	0.282194	0.539146	0.709474	0.452176
HORVU.MOREX.r3.3HG0312140	glycosyltransferase family exostosin protein	1.66936	4.35214e-14	1.86963	2.01756	1.60249	4.40181	5.37809	7.0946
HORVU.MOREX.r3.6HG0611080	Early nodulin, putative	1.67135	0.000395199	0.53391	1.0856	0.868651	2.84664	2.13323	2.64379
HORVU.MOREX.r3.1HG0071500	WRKY transcription factor	1.67219	0.000452783	0.433809	0.758157	0.705606	0.51819	1.98009	3.35557
HORVU.MOREX.r3.6HG0616880	Upf0503 protein, chloroplastic	1.67251	0.0253755	0.08331	0.906475	1.62019	1.19662	3.25841	3.60274
HORVU.MOREX.r3.2HG0209220	Beta-fructofuranosidase, insoluble protein	1.68073	0.0198319	0.067392	0.064265	0.114767	0.35096	0.164278	0.235404
HORVU.MOREX.r3.3HG0295440	Cytochrome P450 family protein	1.68254	0.00381361	0.057993	0.16559	0.226258	0.489534	0.357225	0.540425
HORVU.MOREX.r3.7HG0730980	LIM and senescent cell antigen-like-containing domain protein 2	1.68324	0.01712	0.596338	0.262278	0.257669	1.19895	0.940519	1.34268
HORVU.MOREX.r3.2HG0188710	Basic helix-loop-helix (BHLH) DNA-binding superfamily protein	1.68456	4.68785e-13	0.889548	0.916595	0.966155	2.67443	3.181	2.76054
HORVU.MOREX.r3.5HG0479680	Heat shock protein, putative	1.68794	6.7734e-07	0.912615	0.953389	0.881002	2.26682	3.15401	3.14237
HORVU.MOREX.r3.2HG0111820	extra-large G-like protein, putative (DUF3133)	1.68865	0.0257993	0.392569	0.557902	0.379292	0.36889	1.12899	2.6368
HORVU.MOREX.r3.2HG0168770	Scarecrow transcription factor family protein	1.69352	0.000784282	0.151817	0.237182	0.282535	0.492853	1.05807	0.55959
HORVU.MOREX.r3.1HG0004290	Chymotrypsin inhibitor	1.69508	5.24167e-13	194.631	408.316	435.135	1018.6	1179.52	1053.08
HORVU.MOREX.r3.2HG0158270	Pyridoxal 5'-phosphate synthase subunit PdxS	1.69624	1.05431e-08	1.92852	1.12378	0.800207	3.90741	4.56891	3.61504
HORVU.MOREX.r3.3HG0298890	Dihydrolipoamide acetyltransferase component of pyruvate dehydrogenase complex	1.69765	0.00285888	0.183443	0.238725	0.150209	0.400684	0.800467	0.602469
HORVU.MOREX.r3.2HG0206070	50S ribosomal protein L2	1.69862	6.08806e-08	1.67891	2.40039	3.42894	6.13736	8.42316	8.96255
HORVU.MOREX.r3.1HG0080800	Kinase family protein	1.6988	0.00402147	3.29904	7.17656	4.79582	6.58283	16.0988	25.0157
HORVU.MOREX.r3.1HG0021340	Glutathione S-transferase	1.70648	0.00724321	0.312652	0.152373	0.190522	0.562113	0.67058	0.834589
HORVU.MOREX.r3.6HG0575450	Transposon Ty3-I Gag-Pol polyprotein	1.71449	0.0257912	0.208463	0.519711	0.258787	0.586601	1.22178	1.31639
HORVU.MOREX.r3.2HG0181510	Beta-glucosidase	1.71778	0.0014136	0.25626	0.182942	0.12652	0.437263	0.880165	0.501627
HORVU.MOREX.r3.1HG0091040	Zinc finger CCCH domain protein	1.72432	0.0413998	0.043803	0.351106	0.18587	0.124919	1.34881	0.390944
HORVU.MOREX.r3.3HG0238320	Protein argonaute	1.72571	0.0112602	0.047207	0.093691	0.154876	0.22647	0.494629	0.223067
HORVU.MOREX.r3.7HG0667900	Metalloendoproteinase 1	1.72902	8.14497e-07	1.13285	1.10995	1.5372	1.90277	4.02451	6.24759
HORVU.MOREX.r3.3HG0245700	flocculation protein	1.73066	2.84059e-13	1.95688	2.86675	2.37175	8.92035	7.63918	6.49723
HORVU.MOREX.r3.5HG0508450	Calmodulin-binding family protein, putative, expressed	1.73072	3.86908e-09	2.33815	1.67291	1.48635	3.77452	5.04538	8.84851
HORVU.MOREX.r3.6HG0600850	ethylene-responsive transcription factor	1.73388	0.0128114	0.118312	0.632233	0.171659	0.958368	1.19783	0.807919
HORVU.MOREX.r3.3HG0298320	Core-2/I-branching beta-1,6-N-acetylglucosaminyltransferase family protein	1.73654	0.0206653	0.108909	0.143516	0.060036	0.186843	0.308275	0.511932
HORVU.MOREX.r3.7HG0720730	Fructose-bisphosphate aldolase	1.73773	0.00090391	0.131387	0.227171	0.212775	0.545125	0.843686	0.462088
HORVU.MOREX.r3.2HG0196410	senescence-associated family protein (DUF581)	1.74712	8.3053e-11	2.9844	6.86314	5.74657	16.1295	17.854	16.4327
HORVU.MOREX.r3.2HG0132430	Transcription factor jumonji (jmjC) domain-containing protein	1.74882	3.89457e-05	0.900922	1.20662	1.18174	3.44821	2.3585	4.82338
HORVU.MOREX.r3.5HG0485970	Annexin	1.7496	0.00334728	0.380418	0.191252	0.276398	0.691515	1.26144	0.820206
HORVU.MOREX.r3.5HG0512640	K+ uptake permease 9	1.75196	0.0188052	0.078606	0.382478	0.46527	0.520573	0.900586	1.54887
HORVU.MOREX.r3.6HG0604840	Transcription elongation factor SPT5	1.75489	0.000978429	0.451976	0.814522	0.349846	0.781226	1.82917	2.64346
HORVU.MOREX.r3.5HG0526040	Zinc finger protein	1.75844	0.00928914	1.19306	2.15358	1.07567	1.46091	4.34352	8.62617
HORVU.MOREX.r3.5HG0433130	Calmodulin	1.76088	5.73605e-05	2.33315	5.31678	3.17386	3.81926	12.8843	18.5851
HORVU.MOREX.r3.5HG0520950	Kinase family protein	1.76433	0.011828	0.150674	0.232373	0.126992	0.165098	0.534704	0.974073
HORVU.MOREX.r3.6HG0552580	Response to low sulfur protein, putative	1.77095	8.32642e-09	24.455	8.06058	11.5002	50.5267	46.9327	48.7208
HORVU.MOREX.r3.1HG0004220	Cysteine proteinase	1.77101	5.91195e-05	0.707086	0.299018	1.32284	2.42479	3.0312	2.2965
HORVU.MOREX.r3.4HG0412140	Zinc finger (C3HC4-type RING finger) protein family-like	1.77163	0.0114123	0.124506	0.136887	0.083252	0.120352	0.569245	0.455814
HORVU.MOREX.r3.7HG0642690	ABA-responsive binding factor	1.77407	0.0197968	4.85666	14.2525	9.68353	9.55799	30.4359	54.7119
HORVU.MOREX.r3.4HG0418650	Protein NRT1/ PTR FAMILY 5.1	1.77966	0.010773	0.116728	0.122715	0.033204	0.23852	0.379456	0.296966
HORVU.MOREX.r3.6HG0550190	Wall-associated receptor kinase-like protein	1.78088	1.00757e-19	1.43815	2.02687	1.55692	5.18801	6.08458	5.40841
HORVU.MOREX.r3.7HG0715110	Double-strand break repair protein MRE11	1.7818	0.0157269	0.108087	0.067838	0.072977	0.202522	0.326265	0.300425
HORVU.MOREX.r3.4HG0409520	NAC domain-containing protein, putative	1.7825	0.000192949	0.395371	0.624205	0.791772	1.23812	1.40997	3.36557
HORVU.MOREX.r3.2HG0167040	Protease inhibitor/seed storage/lipid transfer family protein	1.79272	1.05419e-06	2.64257	5.66901	10.4989	17.1757	25.3766	20.9484
HORVU.MOREX.r3.2HG0207520	Wound-responsive family protein	1.79317	0.00746571	76.7126	28.1667	14.8453	156.823	119.191	124.44
HORVU.MOREX.r3.4HG0339160	1-aminocyclopropane-1-carboxylate synthase 1	1.79479	0.0130447	1.26478	2.4858	1.21339	1.74842	4.8159	9.94384
HORVU.MOREX.r3.2HG0213970	CCR4-NOT transcription complex family protein	1.80183	0.00175828	3.01928	4.1902	4.13861	5.95857	9.53517	22.8481
HORVU.MOREX.r3.2HG0198920	Phosphatidylinositol-4-phosphate 5-kinase, putative	1.80228	5.70825e-12	0.737892	1.56429	1.23354	3.7287	4.90642	3.26463
HORVU.MOREX.r3.1HG0089440	B12D protein	1.80235	0.0399546	1.28384	4.12356	2.65481	1.75134	12.2202	13.0858
HORVU.MOREX.r3.6HG0625300	Embryogenesis transmembrane protein-like	1.80387	0.00126418	0.170055	0.078751	0.093606	0.236867	0.439861	0.482329
HORVU.MOREX.r3.5HG0534450	F-box and associated interaction domains-containing protein	1.80683	0.0128022	0.129716	0.14203	0.15202	0.515272	0.362513	0.547358
HORVU.MOREX.r3.5HG0526050	Zinc finger protein	1.8072	1.17235e-10	3.16342	4.00954	4.30291	8.58014	12.0033	18.282
HORVU.MOREX.r3.7HG0719310	Cytoplasmic tRNA 2-thiolation protein 1	1.80871	0.0243353	0.142048	1.00959	0.242812	2.05754	1.74318	0.879691
HORVU.MOREX.r3.4HG0392390	Proline-rich protein	1.81036	0.00131285	0.228372	0.464893	0.204345	0.459864	1.32879	1.26056
HORVU.MOREX.r3.1HG0084550	Pyridoxine 5'-phosphate synthase	1.81174	0.00134322	0.431274	0.231986	0.48951	0.893696	1.01895	1.98341
HORVU.MOREX.r3.1HG0000390	Jasmonate-induced protein	1.82135	7.83764e-31	11.3789	15.8468	15.1805	46.5106	49.8959	48.3574
HORVU.MOREX.r3.2HG0118740	Hexosyltransferase	1.82233	0.0010874	2.19403	2.50793	1.35004	3.10029	6.20822	11.2866
HORVU.MOREX.r3.3HG0269130	Leucine-rich repeat protein kinase family protein	1.82464	1.6003e-20	1.54977	1.41306	1.41681	4.71586	4.77328	5.48379
HORVU.MOREX.r3.2HG0142030	Phosphoadenosine phosphosulfate reductase	1.82803	0.0012524	39.1175	12.4951	14.5273	75.2365	76.2741	76.9244
HORVU.MOREX.r3.7HG0742750	N-acetyltransferase, putative	1.82857	6.19378e-10	1.34803	3.29539	1.863	9.87247	7.03089	5.25394
HORVU.MOREX.r3.3HG0282910	Single-stranded nucleic acid binding R3H protein	1.83682	0.0453733	1.04018	1.94969	0.934341	0.770451	3.67654	8.99432
HORVU.MOREX.r3.4HG0400710	ethylene-responsive transcription factor	1.84395	0.0204355	2.29105	6.87577	5.72701	4.37576	23.8219	23.4818
HORVU.MOREX.r3.2HG0198710	Non-specific lipid-transfer protein	1.84419	0.0167996	3.90687	8.32555	11.3786	7.67118	39.517	35.5723
HORVU.MOREX.r3.3HG0325250	Peroxidase	1.8451	1.18878e-05	0.81876	1.97759	0.516491	4.71198	4.71243	1.93425
HORVU.MOREX.r3.1HG0079460	Protein kinase-like	1.85091	0.00688012	0.846865	1.24228	1.09045	1.29193	2.81085	6.99313
HORVU.MOREX.r3.3HG0293760	External alternative NAD(P)H-ubiquinone oxidoreductase B2, mitochondrial	1.85309	3.68464e-24	2.33274	2.64561	2.40508	7.31113	8.38284	10.0793
HORVU.MOREX.r3.1HG0056420	Bifunctional inhibitor/lipid-transfer protein/seed storage 2S albumin superfamily protein	1.85495	1.77383e-18	7.47046	4.41138	4.85644	20.2048	19.9323	18.6067
HORVU.MOREX.r3.7HG0645780	Avr9/Cf-9 rapidly elicited protein	1.85617	1.85901e-05	3.251	6.87345	3.28273	6.21845	14.0611	26.3007
HORVU.MOREX.r3.6HG0604390	RING finger protein	1.86362	0.000153068	8.93148	20.1933	14.706	29.0711	46.7624	77.6898
HORVU.MOREX.r3.4HG0338620	Erythronate-4-phosphate dehydrogenase family protein	1.86418	5.9994e-19	10.6823	8.06913	5.39008	26.0192	31.1662	27.6494
HORVU.MOREX.r3.3HG0238800	ABC transporter B family-like protein	1.86916	0.00218458	0.067976	0.14982	0.036099	0.26499	0.450183	0.18651
HORVU.MOREX.r3.2HG0109930	BED zinc finger,hAT family dimerization domain	1.87007	0.00318776	0.168673	0.125133	0.241176	0.790066	0.456871	0.636101
HORVU.MOREX.r3.6HG0623740	Cytochrome c oxidase copper chaperone	1.87172	0.023533	2.50922	0.469819	5.14607	8.09492	8.0514	12.5418
HORVU.MOREX.r3.4HG0393690	Glutamate decarboxylase	1.87722	0.00772789	1.17032	4.94597	1.62781	4.49895	10.1556	12.3359
HORVU.MOREX.r3.2HG0134310	ATP-dependent helicase family protein	1.87847	7.03566e-06	0.496575	0.645859	0.906534	1.79432	2.87833	2.61318
HORVU.MOREX.r3.3HG0300120	Late embryogenesis abundant (LEA) hydroxyproline-rich glycoprotein family, putative	1.88087	5.34194e-10	1.9602	3.84682	2.68856	7.93936	8.4358	13.7568
HORVU.MOREX.r3.4HG0409190	Glutathione S-transferase	1.89116	0.000217871	0.248487	0.454878	0.441104	0.920229	1.76639	1.40638
HORVU.MOREX.r3.2HG0132700	Phenylalanine ammonia-lyase	1.89136	0.0140717	1.44475	2.18161	1.19712	1.38213	5.49296	10.3453
HORVU.MOREX.r3.6HG0628340	U-box domain-containing family protein	1.89206	0.0278219	0.082217	0.094725	0.083803	0.057481	0.647941	0.286045
HORVU.MOREX.r3.3HG0287690	Profilin	1.89456	1.16182e-06	0.922677	0.805184	1.54709	4.43474	4.83937	2.51255
HORVU.MOREX.r3.1HG0095280	Mitochondrial import inner membrane translocase subunit tim54	1.8982	0.0158066	0.090175	0.129117	0.019413	0.267964	0.249052	0.35049
HORVU.MOREX.r3.7HG0654670	transmembrane protein, putative (DUF247)	1.90595	0.0169589	0.016038	0.069079	0.155159	0.223981	0.338578	0.307284
HORVU.MOREX.r3.6HG0553820	Leucine-rich repeat protein kinase family protein	1.90724	0.000674968	0.217731	0.257104	0.08842	0.67216	0.541943	0.827508
HORVU.MOREX.r3.7HG0669290	Jasmonate zim-domain protein	1.90939	0.0184031	5.83058	8.78652	4.25474	5.62164	18.0585	44.3703
HORVU.MOREX.r3.6HG0591940	Zinc finger protein ubi-d4 B	1.91595	8.0819e-05	18.486	29.9901	16.691	44.2015	65.7429	126.1
HORVU.MOREX.r3.3HG0279950	TSA: Wollemia nobilis Ref_Wollemi_Transcript_14908_3298 transcribed RNA sequence	1.91946	0.00394957	0.038855	0.048295	0.11989	0.210396	0.348525	0.194968
HORVU.MOREX.r3.7HG0706600	Pectin methylesterase inhibitor	1.92408	4.00882e-05	0.272547	0.420374	0.695105	1.29827	1.42833	2.3565
HORVU.MOREX.r3.7HG0652450	NA	1.92409	0.0251032	0.206714	0.751538	0.088543	0.094514	1.78028	1.96063
HORVU.MOREX.r3.7HG0649510	Early nodulin 93	1.92755	2.64699e-05	0.478472	0.652857	0.317294	1.63269	1.8733	1.84302
HORVU.MOREX.r3.4HG0415230	basic helix-loop-helix (bHLH) DNA-binding superfamily protein	1.92929	0.00718375	0.091335	0.209454	0.106681	0.305886	0.621223	0.578537
HORVU.MOREX.r3.6HG0540590	Ferredoxin--NADP reductase	1.93203	3.04693e-20	2.0419	2.43415	1.92943	7.76238	9.47963	6.39966
HORVU.MOREX.r3.6HG0610230	Eukaryotic aspartyl protease family protein, putative	1.9328	0.000805191	0.171249	0.583171	0.348282	0.316003	1.75377	1.99704
HORVU.MOREX.r3.6HG0634060	Callose synthase	1.93503	0.00160559	0.089669	0.190295	0.199255	0.752811	0.417293	0.582127
HORVU.MOREX.r3.4HG0390960	Ankyrin repeat family protein	1.93947	0.00352896	2.43178	5.14541	3.41626	4.71876	12.8913	22.9736
HORVU.MOREX.r3.5HG0478330	Zinc finger AN1 domain stress-associated protein	1.94252	2.20944e-10	4.48869	6.42348	4.99271	11.5318	15.4642	31.9771
HORVU.MOREX.r3.3HG0282920	Protein kinase-like	1.94831	0.0222845	1.55205	3.28827	1.27267	1.85146	5.86979	14.8072
HORVU.MOREX.r3.2HG0195480	1,4-alpha-glucan branching enzyme GlgB	1.9497	8.46702e-16	44.5501	91.8333	80.3168	288.197	292.235	226.387
HORVU.MOREX.r3.6HG0596420	MYB	1.95554	0.00560895	0.195398	0.683211	0.478026	0.406643	1.01992	3.63618
HORVU.MOREX.r3.5HG0519120	CASP-like protein	1.95834	0.0266035	0.372917	0.056187	0.070839	1.10544	0.291888	0.482422
HORVU.MOREX.r3.5HG0531820	Leucine-rich repeat receptor-like protein kinase	1.9589	0.00121532	0.111104	0.425159	0.495662	1.89248	1.18618	0.765721
HORVU.MOREX.r3.2HG0201490	Auxin responsive SAUR protein	1.96004	0.0015127	1.37003	1.62111	0.611611	1.67029	5.24523	6.66826
HORVU.MOREX.r3.4HG0409490	NAC domain-containing protein, putative	1.96643	2.80956e-06	0.357264	0.520104	0.586132	1.23393	1.54315	2.73934
HORVU.MOREX.r3.2HG0205530	Bifunctional inhibitor/lipid-transfer protein/seed storage 2S albumin-like protein	1.9831	3.65028e-16	6.83747	3.70138	3.26364	17.0521	20.4823	15.3499
HORVU.MOREX.r3.5HG0513250	HTH-type transcriptional regulator	1.98579	7.30212e-13	1.66425	1.77468	1.06467	4.3715	6.45384	6.42756
HORVU.MOREX.r3.6HG0630590	Receptor-like kinase	1.99166	0.0116408	0.124856	0.122277	0.03857	0.267298	0.171219	0.654496
HORVU.MOREX.r3.2HG0189890	Homeobox-leucine zipper family protein	2.00163	0.000281298	0.478821	0.983491	0.404096	2.30069	3.16836	1.78688
HORVU.MOREX.r3.2HG0209540	Dof zinc finger protein	2.00455	0.0228331	1.24931	5.60719	2.21428	2.85467	16.939	14.8774
HORVU.MOREX.r3.7HG0669350	Jasmonate zim-domain protein	2.00526	0.00846677	18.457	23.4859	10.4984	20.2454	52.6419	129.166
HORVU.MOREX.r3.1HG0045660	Cotton fiber expressed protein-like protein	2.00671	0.00237726	0.089551	0.139085	0.133146	0.717264	0.419518	0.267603
HORVU.MOREX.r3.5HG0519500	Tryptophan synthase alpha chain	2.00928	3.01778e-06	0.315433	0.733635	0.312862	1.29853	2.46912	1.5376
HORVU.MOREX.r3.1HG0083140	Ethylene-responsive transcription factor	2.01357	0.0142339	8.51456	7.56237	2.29486	8.56217	16.5566	45.9895
HORVU.MOREX.r3.5HG0490380	Calcium-binding EF-hand family protein-like	2.02398	0.00353681	1.82151	3.40619	0.452517	2.08246	6.10521	13.9739
HORVU.MOREX.r3.2HG0121410	Cytochrome P450	2.02557	0.00506154	0.190351	0.372878	0.060633	0.159089	0.971273	1.32067
HORVU.MOREX.r3.2HG0166450	Cell wall invertase	2.03224	7.01855e-18	3.6679	3.61869	5.6373	12.726	22.5561	16.2389
HORVU.MOREX.r3.3HG0222000	Metal tolerance protein	2.03438	0.0154948	0.055953	0.352509	0.14222	0.075078	0.991668	1.09472
HORVU.MOREX.r3.6HG0614080	Receptor-like kinase	2.03717	0.0436537	0	0.310365	0.055933	0.058369	0.589834	0.780047
HORVU.MOREX.r3.2HG0206670	basic helix-loop-helix (bHLH) DNA-binding superfamily protein	2.05566	0.00160676	0.401029	1.21269	0.166152	2.36447	2.45032	2.42218
HORVU.MOREX.r3.5HG0460690	Embryogenesis transmembrane protein-like	2.05674	5.48631e-05	0.217559	0.157707	0.165587	0.280708	0.569922	1.32629
HORVU.MOREX.r3.3HG0297710	40S ribosomal protein S26	2.06567	8.50506e-10	6.81763	9.58352	5.53087	17.425	49.3248	21.9333
HORVU.MOREX.r3.5HG0484070	WRKY transcription factor	2.06782	0.000658475	0.260533	0.270049	0.17851	0.28847	1.11897	1.47317
HORVU.MOREX.r3.6HG0627680	Lon protease homolog 2, peroxisomal	2.0763	0.000869873	1.97601	3.31076	5.29561	24.9087	9.53644	8.41499
HORVU.MOREX.r3.5HG0429970	Protein EXORDIUM-like 1	2.07644	0.00234795	0.115828	0.170629	0.180981	0.88321	0.54998	0.471586
HORVU.MOREX.r3.3HG0238260	Transcription factor, putative	2.08413	3.73438e-08	0.769157	0.783086	0.179497	2.1195	2.86673	2.0885
HORVU.MOREX.r3.7HG0637290	Alpha-dioxygenase 2	2.08632	0.00975323	0.031138	0.14473	0.056792	0.164381	0.350384	0.418648
HORVU.MOREX.r3.3HG0297530	WRKY transcription factor	2.09319	3.5287e-05	0.830811	1.17571	0.975366	1.40198	2.88991	7.9935
HORVU.MOREX.r3.5HG0495910	Respiratory burst oxidase homolog	2.10563	0.0274951	0.771251	1.14143	0.27612	0.593192	2.53727	5.85186
HORVU.MOREX.r3.2HG0195850	Ubiquitin	2.11384	7.90235e-10	5.91197	5.88259	3.55503	15.4398	31.0607	17.9619
HORVU.MOREX.r3.2HG0188120	Sucrose synthase	2.12232	0.000691556	0.036508	0.072632	0.075504	0.267655	0.281261	0.225209
HORVU.MOREX.r3.6HG0596410	MYB	2.12287	0.00991996	0.184679	0.581491	0.333548	0.276241	1.06468	3.26066
HORVU.MOREX.r3.1HG0049170	Leucine-rich receptor-like protein kinase family protein	2.12459	1.21498e-18	74.6494	39.0529	47.1527	240.488	187.061	252.809
HORVU.MOREX.r3.1HG0077120	DUF506 family protein	2.12518	0.0280206	0.193859	0.143764	0.0858	0.046918	1.41743	0.340141
HORVU.MOREX.r3.1HG0084390	DUF4228 domain protein	2.12938	0.000192723	0.236434	1.03912	0.631681	1.01868	2.36233	4.64244
HORVU.MOREX.r3.3HG0322140	Calcium-binding protein	2.13165	0.00018607	1.3824	3.99203	3.60254	3.32357	10.2254	24.2733
HORVU.MOREX.r3.5HG0531770	Leucine-rich repeat receptor-like protein kinase	2.13207	0.00328435	0.21739	0.638229	0	1.55843	1.12837	0.911247
HORVU.MOREX.r3.2HG0096370	receptor kinase 1	2.14603	0.000158126	0.071708	0.166955	0.138996	0.464527	0.483276	0.661205
HORVU.MOREX.r3.2HG0110000	Nicotianamine synthase	2.15323	4.17184e-12	0.71561	0.861194	0.442076	2.48174	3.86807	2.35025
HORVU.MOREX.r3.4HG0348880	60S acidic ribosomal protein P0	2.15411	8.88386e-07	1.0628	2.14992	0.926189	2.98435	10.4066	4.37544
HORVU.MOREX.r3.2HG0207510	DNA-directed RNA polymerase subunit alpha	2.15549	0.000723602	15.9926	6.8741	3.18182	43.4568	37.2621	31.2445
HORVU.MOREX.r3.5HG0525300	Amino acid transporter, putative	2.15709	0.000745947	0.103904	0.315044	0.095728	0.268589	0.963881	0.998301
HORVU.MOREX.r3.5HG0512890	Nuclear pore complex protein NUP58	2.15945	0.000565168	0.188075	0.170732	0.10634	0.295861	0.957824	0.768416
HORVU.MOREX.r3.2HG0121940	Calmodulin-binding family protein, putative, expressed	2.16203	7.23864e-13	1.44028	2.38626	1.76149	4.60652	7.15343	12.3656
HORVU.MOREX.r3.5HG0501670	Ankyrin repeat family protein, putative, expressed	2.17165	0.0110066	0.088563	0.061421	0.027585	0.050328	0.369592	0.354963
HORVU.MOREX.r3.6HG0617590	Chlorophyll a-b binding protein, chloroplastic	2.1777	1.43418e-05	0.509935	0.441719	0.557398	2.0532	1.86273	2.65587
HORVU.MOREX.r3.5HG0481890	Early light-induced protein	2.17847	6.98637e-09	2.15667	1.40343	0.808332	4.59799	6.43035	8.15417
HORVU.MOREX.r3.7HG0664320	MADS box transcription factor	2.19798	1.94159e-28	3.19362	4.20683	5.29519	18.9096	18.2149	19.1601
HORVU.MOREX.r3.5HG0526110	Zinc finger protein	2.19875	1.86663e-10	2.43528	4.16157	4.07465	8.34819	14.2741	24.7451
HORVU.MOREX.r3.7HG0649490	Early nodulin 93	2.20391	6.73741e-23	48.1315	99.395	94.0854	364.235	376.632	333.248
HORVU.MOREX.r3.2HG0139200	tRNA-2-methylthio-N(6)-dimethylallyladenosine synthase	2.21333	0.00234244	1.12114	0.50691	0.520355	4.68553	1.21586	3.7066
HORVU.MOREX.r3.5HG0497670	CRT-binding factor	2.21541	4.93025e-14	1.46114	1.83219	1.9998	5.88263	8.41815	9.46161
HORVU.MOREX.r3.6HG0603700	Dehydration-responsive element-binding factor 1	2.22195	4.88362e-09	3.56819	4.51412	2.96347	7.50995	13.826	28.3666
HORVU.MOREX.r3.7HG0636450	keratin-associated protein (DUF819)	2.22396	0.00150606	0.063274	0.083631	0.067925	0.320641	0.328222	0.322129
HORVU.MOREX.r3.1HG0043170	LIGHT-DEPENDENT SHORT HYPOCOTYLS-like protein (DUF640)	2.22793	2.57515e-12	0.919002	2.66922	2.04822	10.3117	9.03931	6.04737
HORVU.MOREX.r3.5HG0474840	Ubiquitin	2.22816	0.000106463	2.35572	4.25569	1.71536	3.70691	25.0935	8.92155
HORVU.MOREX.r3.1HG0068310	Nuclear pore complex protein	2.22853	3.3685e-06	0.996841	2.69471	1.37874	3.74377	6.89729	12.1977
HORVU.MOREX.r3.3HG0278670	Glutaredoxin	2.22977	5.05194e-27	4.17522	5.33909	3.73592	15.546	21.4943	22.9945
HORVU.MOREX.r3.7HG0744840	Sterile alpha motif (SAM) domain-containing protein	2.25038	0.00571404	0.499942	0.050192	0.243311	0.89207	1.90252	0.889636
HORVU.MOREX.r3.7HG0669340	Jasmonate zim-domain protein	2.26194	0.00776159	0.672685	0.709675	0.520355	0.432278	2.6749	5.6812
HORVU.MOREX.r3.1HG0005780	Protein FRIGIDA	2.26322	1.02916e-05	0.226415	0.190635	0.098369	0.636204	1.02916	0.746235
HORVU.MOREX.r3.5HG0494560	Bidirectional sugar transporter SWEET	2.2633	2.85742e-05	0.38662	0.395469	0.457958	1.20864	2.65355	1.90402
HORVU.MOREX.r3.3HG0286870	Flavin-containing monooxygenase	2.26368	1.23739e-06	0.290649	0.38866	0.353313	1.17304	2.38204	1.2468
HORVU.MOREX.r3.5HG0532010	PA-domain containing subtilase family protein	2.27018	0.00450386	1.42415	1.02734	0.983471	5.1934	7.85782	3.08511
HORVU.MOREX.r3.2HG0181760	LIGHT-DEPENDENT SHORT HYPOCOTYLS-like protein (DUF640)	2.27774	5.3084e-28	3.0786	5.7608	4.81074	23.7366	21.5395	18.4967
HORVU.MOREX.r3.6HG0611100	Nuclear transcription factor Y subunit B	2.27914	1.33854e-13	3.96997	5.43231	7.50499	36.2366	15.1271	27.9958
HORVU.MOREX.r3.6HG0631710	Aquaporin	2.2804	0.000509638	0.153417	0.141883	0.075972	0.646781	0.620589	0.466519
HORVU.MOREX.r3.7HG0664610	cotton fiber-like protein (DUF761)	2.28636	1.41814e-08	1.12823	2.06721	1.24349	2.85756	5.78242	12.2056
HORVU.MOREX.r3.5HG0526060	Zinc finger protein	2.30564	4.71402e-12	3.44408	3.42971	4.00934	9.08194	16.3491	26.7243
HORVU.MOREX.r3.5HG0497970	Ethylene-responsive transcription factor	2.32551	9.80148e-08	0.441172	0.993751	0.277822	2.18244	2.74197	3.37005
HORVU.MOREX.r3.4HG0409510	NAC domain-containing protein, putative	2.33605	6.29575e-05	0.224987	0.196601	0.249589	0.587436	1.21958	1.46561
HORVU.MOREX.r3.6HG0610180	DUF506 family protein	2.34504	0.000218212	0.118657	0.167571	0.037382	0.487447	0.446212	0.661736
HORVU.MOREX.r3.3HG0329570	Metallothionein	2.35054	0.00505029	0.058345	0.457804	0.417704	1.06667	2.84423	0.642349
HORVU.MOREX.r3.7HG0663540	Ethylene-responsive transcription factor	2.35233	2.20246e-39	2.38092	2.69371	2.63291	13.2231	11.352	13.3639
HORVU.MOREX.r3.2HG0208110	Light-independent protochlorophyllide reductase iron-sulfur ATP-binding protein	2.35807	7.53573e-05	1.58465	1.11514	1.34047	1.3535	5.37872	13.4078
HORVU.MOREX.r3.7HG0668480	Chlorophyll a-b binding protein, chloroplastic	2.3605	0.00246475	0.171698	0.080053	0.051522	0.755124	0.495431	0.267841
HORVU.MOREX.r3.4HG0401390	23.2 kDa heat shock protein	2.36354	0.000424071	0.205469	0.550651	0.285724	0.850226	2.86611	1.50745
HORVU.MOREX.r3.4HG0405650	Ethylene-responsive transcription factor	2.3652	1.23457e-05	0.126046	0.183251	0.402374	0.538634	1.50415	1.46188
HORVU.MOREX.r3.7HG0723260	TMV response-related protein	2.37239	0.0372808	0	0.74248	0	0.336801	2.09319	1.26421
HORVU.MOREX.r3.7HG0634620	Methylsterol monooxygenase 1-2	2.39806	0.00609712	0	0.153022	0.191386	0.377926	0.882156	0.493692
HORVU.MOREX.r3.1HG0089270	Chlorophyll a-b binding protein, chloroplastic	2.3991	4.19021e-07	0.737476	0.35432	0.259473	3.26099	2.00323	1.65401
HORVU.MOREX.r3.2HG0123480	Transcription factor WRKY	2.43314	0.000212131	0.078272	0.258904	0.108656	0.306986	0.995174	1.03505
HORVU.MOREX.r3.2HG0207610	Wound-responsive family protein	2.43528	4.39795e-14	5.65893	4.98561	1.92837	16.2692	24.4246	25.1802
HORVU.MOREX.r3.5HG0490910	Polynucleotidyl transferase, ribonuclease H-like superfamily protein	2.44618	0.00173719	0.549847	1.17799	0.42391	4.64834	3.63421	3.01102
HORVU.MOREX.r3.5HG0435800	Leucine-rich repeat protein kinase family protein	2.44692	9.93352e-07	0.434757	0.870724	0.918907	1.07645	6.24041	4.43767
HORVU.MOREX.r3.4HG0406450	Purine permease-like protein	2.45323	3.89278e-09	0.318166	0.33799	0.352202	0.915216	2.0634	2.36727
HORVU.MOREX.r3.6HG0624830	ethylene-responsive element binding protein	2.45424	8.56074e-05	1.25213	0.939639	0.602617	2.67157	3.14388	9.00504
HORVU.MOREX.r3.4HG0414600	Aquaporin-like protein	2.46386	7.15944e-09	0.519634	0.994075	2.711	6.49866	8.34942	7.85571
HORVU.MOREX.r3.6HG0538670	Protein kinase	2.46605	1.90306e-37	1.4362	2.28171	1.71016	8.50751	11.14	9.31361
HORVU.MOREX.r3.3HG0294450	Early nodulin-like protein	2.46697	0.000400991	0.228235	0.211291	0.262905	0.371146	2.29337	1.1189
HORVU.MOREX.r3.7HG0732000	Wound-responsive family protein	2.50027	2.88275e-10	1.69195	2.77083	0.800286	6.74553	9.91253	12.1304
HORVU.MOREX.r3.2HG0130620	Aldehyde dehydrogenase	2.50822	0.00023926	0.191758	0.045769	0.082003	0.35979	0.837554	0.568373
HORVU.MOREX.r3.3HG0307490	Acyl-[acyl-carrier-protein] desaturase	2.51484	8.78338e-11	0.576437	1.04206	0.305602	2.0743	5.13916	3.38453
HORVU.MOREX.r3.3HG0239640	Serine/threonine-protein kinase	2.52777	0.00122238	0.896913	1.01382	0.520355	0.557801	5.22822	7.81391
HORVU.MOREX.r3.5HG0486530	Ethylene-responsive transcription factor	2.53091	4.4301e-05	4.28733	5.13396	1.83621	9.7229	18.8848	33.6918
HORVU.MOREX.r3.7HG0722830	Glutamine dumper, putative	2.5326	0.000475135	1.64954	0.65855	0.42391	3.16087	6.05702	6.18932
HORVU.MOREX.r3.4HG0406640	Protein kinase PINOID	2.53852	2.1923e-31	62.5737	110.459	60.0135	337.187	469.829	493.363
HORVU.MOREX.r3.7HG0721920	60S acidic ribosomal protein P2	2.53886	0.00151257	0.453279	1.43445	0.784684	4.03895	8.16233	2.94937
HORVU.MOREX.r3.6HG0616890	UPF0503 protein, chloroplastic	2.54764	1.93329e-05	0.442804	1.36443	0.717114	2.00589	6.85937	5.45775
HORVU.MOREX.r3.5HG0512730	Zinc-finger protein	2.56233	0.00286586	0.433292	1.24502	0.566496	1.31248	2.67258	8.69194
HORVU.MOREX.r3.4HG0347910	Dirigent protein	2.56671	4.89978e-07	0.410067	0.982015	0.964187	3.68769	5.75187	4.02091
HORVU.MOREX.r3.2HG0158990	NIMA-related kinase 2	2.56688	0.000452684	0.590957	0.530163	1.57897	6.37487	4.25621	4.52336
HORVU.MOREX.r3.3HG0304380	WRKY transcription factor	2.57767	0.0010052	1.56169	2.27112	1.49142	2.75616	7.04901	20.8278
HORVU.MOREX.r3.4HG0333990	Homeobox protein knotted-1-like 1	2.58622	9.11586e-06	0.152202	0.136764	0.383837	1.42111	1.096	1.3299
HORVU.MOREX.r3.7HG0669360	Jasmonate zim-domain protein	2.59518	0.00116553	4.48457	9.32715	4.0844	8.60379	33.8803	61.1096
HORVU.MOREX.r3.7HG0746640	1-aminocyclopropane-1-carboxylate oxidase 1	2.6104	1.30107e-08	0.146228	0.388966	0.232231	1.09392	1.74496	1.70843
HORVU.MOREX.r3.6HG0565110	Thyrotropin-releasing hormone-degrading ectoenzyme	2.61429	1.36422e-21	5.45902	5.51687	2.60435	18.0818	30.8084	31.4306
HORVU.MOREX.r3.5HG0448280	Receptor-type guanylate cyclase gcy-25	2.6271	1.57063e-06	0.235953	0.619165	0.737948	1.09653	3.45362	4.95831
HORVU.MOREX.r3.7HG0710370	ADP-ribosylation factor-related protein 1	2.63677	0.00260645	0.08127	0.190477	0.452871	0.137952	2.51994	1.68338
HORVU.MOREX.r3.6HG0608120	Histidinol-phosphate aminotransferase, chloroplastic	2.65199	0.000272766	0.237034	0.219074	0.55448	1.51846	2.50081	2.04342
HORVU.MOREX.r3.4HG0340040	BnaCnng07380D protein	2.65834	6.54725e-08	1.11567	2.97449	1.53397	4.07475	10.4282	19.6508
HORVU.MOREX.r3.4HG0411290	Late embryogenesis abundant protein At3g53040	2.66898	4.77588e-12	2.05634	1.20391	1.90043	10.7225	8.95769	11.882
HORVU.MOREX.r3.2HG0117610	Structural constituent of ribosome, putative	2.68795	0.0021703	0.127872	0	0.117198	0.490781	0.455744	0.56179
HORVU.MOREX.r3.6HG0617020	Protein EXORDIUM-like 1	2.72313	3.35012e-22	0.660052	0.916058	0.581788	4.86207	4.2253	4.70709
HORVU.MOREX.r3.7HG0727090	tRNA (guanine-N(7)-)-methyltransferase	2.74087	4.10235e-07	0.283119	0.625116	0.563833	1.84458	4.34046	3.34662
HORVU.MOREX.r3.6HG0538650	Protein kinase	2.75029	2.41749e-05	0.442942	2.63408	1.65201	10.9646	9.8393	9.59545
HORVU.MOREX.r3.5HG0486320	basic helix-loop-helix (bHLH) DNA-binding superfamily protein	2.75345	0.03494	0.01885	0.233339	0.333441	0.130569	1.67105	2.05045
HORVU.MOREX.r3.7HG0649530	Early nodulin 93	2.80077	0.00404537	0	0.845465	0	1.19343	2.41397	2.11519
HORVU.MOREX.r3.4HG0401210	Blue copper protein	2.8166	0.00915902	0	0.119624	0.352472	0.080867	2.04785	1.09411
HORVU.MOREX.r3.1HG0090470	WRKY transcription factor	2.82108	2.11715e-05	0.058196	0.105306	0.128223	0.451329	0.540858	0.988306
HORVU.MOREX.r3.3HG0306100	wall associated kinase-like 6	2.83913	8.47918e-05	1.66401	9.12439	3.15215	6.67894	37.6438	51.8308
HORVU.MOREX.r3.4HG0340220	Eukaryotic translation initiation factor 3 subunit G	2.84184	3.16465e-05	0.057713	0.240885	0.022262	0.631293	0.959232	0.670588
HORVU.MOREX.r3.5HG0474120	WRKY transcription factor	2.89897	3.9993e-13	0.768549	1.14237	0.516595	2.6836	4.70809	10.0477
HORVU.MOREX.r3.6HG0574250	60 kDa chaperonin	2.9167	4.16451e-08	0.250248	1.56669	0.778236	3.07961	7.14719	8.69468
HORVU.MOREX.r3.5HG0497660	CRT-binding factor	2.91813	3.42805e-18	0.408964	0.450334	0.466343	2.57325	3.72704	3.38068
HORVU.MOREX.r3.4HG0414380	LOB domain-containing protein	2.92909	8.24862e-07	0.40076	0.262309	0.117944	0.936073	2.22463	2.61423
HORVU.MOREX.r3.2HG0207530	Wound-responsive family protein	2.95781	9.62921e-09	4.68388	3.27101	1.3411	22.7213	26.0448	22.0631
HORVU.MOREX.r3.7HG0649550	Early nodulin 93	2.97925	4.47489e-07	0.372178	0.79667	0.072007	2.92037	3.49183	3.19736
HORVU.MOREX.r3.6HG0626980	DNA topoisomerase 2	2.98125	1.02764e-05	0.486773	0.071868	0.089648	1.42152	1.54423	2.08187
HORVU.MOREX.r3.4HG0383080	Long cell-linked locus protein, putative, expressed	3.00195	3.75004e-38	2.87047	4.07914	3.95317	27.043	29.7823	27.4213
HORVU.MOREX.r3.6HG0620630	Subtilisin-like protease	3.01654	0.000234368	0.017742	0.043793	0.009807	0.155409	0.141446	0.273656
HORVU.MOREX.r3.4HG0402930	Glycerol-3-phosphate acyltransferase	3.03114	0.0120792	0.098891	0.205157	0.120052	0.049163	1.71219	1.58975
HORVU.MOREX.r3.1HG0021710	Peroxidase	3.03758	6.8273e-05	0	0.166591	0.070929	0.665253	0.584576	0.643882
HORVU.MOREX.r3.7HG0663070	Oxidoreductase/ transition metal ion binding protein	3.03962	0.000629485	0	0.168323	0.124079	0.446241	0.981412	0.882696
HORVU.MOREX.r3.2HG0114760	Cytochrome P450	3.04359	6.43705e-10	0.26631	0.136285	0.05471	1.48463	1.19255	0.973631
HORVU.MOREX.r3.6HG0618720	Nitrate reductase	3.05327	1.15679e-42	0.425257	0.501248	0.369351	3.47306	2.95668	3.97335
HORVU.MOREX.r3.7HG0649480	Early nodulin 93	3.06264	5.54043e-20	5.56211	7.21314	6.3993	37.7072	64.5209	52.3888
HORVU.MOREX.r3.4HG0414900	Fatty acyl-CoA reductase	3.06835	0.000297725	0.034454	0.064236	0.040656	0.440751	0.210681	0.47615
HORVU.MOREX.r3.7HG0637030	Cytochrome P450 family protein, expressed	3.07188	4.7479e-07	0.035404	0.10362	0.202532	1.18442	1.01756	0.535056
HORVU.MOREX.r3.2HG0207480	Wound-responsive family protein	3.08334	2.34159e-19	10.9291	11.2668	3.57626	73.7971	72.0627	66.6707
HORVU.MOREX.r3.3HG0289350	Optic atrophy 3 protein (OPA3)	3.09459	3.78453e-05	0.151956	0.588834	0.09321	2.18547	2.89362	1.91871
HORVU.MOREX.r3.3HG0309080	MYB transcription factor	3.09553	4.59429e-05	0.145485	0.356703	0.221774	0.176344	1.91595	3.89161
HORVU.MOREX.r3.2HG0207560	Wound-responsive family protein	3.09614	3.42454e-12	13.4521	7.81442	1.24786	57.0746	72.5631	58.3886
HORVU.MOREX.r3.3HG0237050	Harbinger transposase-derived nuclease	3.11634	2.35775e-10	0.146497	0.394328	0.437717	1.1374	2.33843	4.73914
HORVU.MOREX.r3.3HG0323580	Disease resistance protein (TIR-NBS-LRR class) family	3.15277	4.13669e-05	2.45087	2.6878	2.23516	6.04285	12.5755	44.7511
HORVU.MOREX.r3.5HG0526020	Zinc finger protein	3.19283	3.32016e-05	0.145362	1.57246	1.01042	2.34864	5.26258	16.4083
HORVU.MOREX.r3.2HG0112230	B12D protein	3.20812	1.18953e-06	0.394611	0.507525	0.079938	1.73809	3.98322	3.23469
HORVU.MOREX.r3.6HG0576040	Cytochrome P450, putative	3.27264	1.23041e-05	0.112054	0.102911	0.329664	1.47959	1.75899	1.71261
HORVU.MOREX.r3.3HG0284900	Outer mitochondrial membrane protein porin	3.29249	1.31238e-12	0.507926	0.452685	0.108949	2.40273	4.70223	3.19752
HORVU.MOREX.r3.7HG0649590	Early nodulin 93	3.30061	2.03886e-10	0.611446	0.752556	0.159609	6.20882	4.52805	3.96785
HORVU.MOREX.r3.4HG0411300	dipeptide transport ATP-binding protein	3.37724	3.59327e-08	0.090461	0.491811	0.836997	5.38871	4.36265	4.23321
HORVU.MOREX.r3.6HG0596330	MYB	3.40384	2.3503e-06	0.271269	0.255409	0.026908	0.617538	0.918919	4.15389
HORVU.MOREX.r3.1HG0094540	transmembrane protein, putative (DUF247)	3.42166	1.83954e-09	0.084624	0.05856	0.117757	1.03578	0.773075	0.84021
HORVU.MOREX.r3.2HG0134640	Internal alternative NAD(P)H-ubiquinone oxidoreductase A1, mitochondrial	3.44202	7.17063e-07	0.069932	0.034021	0.061548	0.358702	1.00355	0.366717
HORVU.MOREX.r3.7HG0736330	ubiquitin hydrolase	3.46551	4.31948e-08	0.24604	0.226619	0.77135	4.2152	2.75089	5.95513
HORVU.MOREX.r3.2HG0212650	Cyclopropane-fatty-acyl-phospholipid synthase	3.50329	2.07109e-06	0.033717	0.050431	0.054102	0.174545	0.438705	0.894153
HORVU.MOREX.r3.5HG0529100	Calreticulin	3.60377	5.22309e-55	0.841553	0.588837	0.646664	7.71981	9.06322	7.6585
HORVU.MOREX.r3.3HG0329540	Metallothionein	3.6151	4.1902e-07	0.169297	0.306974	0.391821	2.48174	5.40691	2.41261
HORVU.MOREX.r3.6HG0596350	MYB	3.68605	0.000280745	0.063443	0.05768	0.11143	0.180076	0.336987	2.34624
HORVU.MOREX.r3.6HG0600340	SUMO-conjugating enzyme UBC9	3.75746	0.000173847	0.284831	0.256835	0.983471	5.245	11.6324	2.60758
HORVU.MOREX.r3.3HG0313990	Methyl esterase 1, putative	3.87551	2.04466e-08	0.223823	0	0.110539	1.42287	1.76552	1.52919
HORVU.MOREX.r3.7HG0723240	TMV response-related protein	3.99702	0.000300426	0	0.261851	0	0.310763	1.8487	1.98283
HORVU.MOREX.r3.7HG0647190	Enolase	4.46786	9.08726e-82	0.465819	0.520769	0.40349	10.6442	9.70388	9.48847
HORVU.MOREX.r3.2HG0198320	Protein translation factor SUI1-like protein	5.01757	1.3623e-08	0	0.065226	0.027938	1.03807	1.00602	0.929571
HORVU.MOREX.r3.5HG0476180	Chaperone protein DNAj, putative	5.59008	1.70575e-07	0	0.232079	0	1.3514	3.14698	6.69213
HORVU.MOREX.r3.5HG0536740	ATP-dependent zinc metalloprotease FtsH	5.91977	2.48007e-07	0	0.014759	0.018861	0.570606	0.811848	0.534785
HORVU.MOREX.r3.7HG0641640	Aspartic proteinase nepenthesin-2	6.98072	1.19311e-10	0.031398	0	0	1.32468	1.21782	1.07409
HORVU.MOREX.r3.7HG0649810	Acetyl-coenzyme A synthetase	7.24777	9.43574e-08	0	0	0	3.58757	1.74223	2.02861
HORVU.MOREX.r3.5HG0453720	NA	7.35561	2.86171e-08	0	0	0	1.09326	1.13109	1.18329
HORVU.MOREX.r3.6HG0538520	Thionin	7.78922	7.43887e-09	0	0	0	3.92256	1.11154	4.29322
HORVU.MOREX.r3.2HG0137310	Phenylalanine ammonia-lyase	7.84403	0.0447723	0	0	0	0	1.05458	1.73842
HORVU.MOREX.r3.4HG0343310	Tetrapyrrole-binding protein, chloroplastic	8.38508	4.29668e-11	0	0	0	2.42352	3.0871	1.51037
HORVU.MOREX.r3.2HG0182090	Phenylalanine ammonia-lyase	9.04946	0.0205666	0	0	0	0	1.88136	1.05846

## Sheet: Table S4
Table S4 Enriched GO terms of the 441 DEGs
GO Id	GO term	Gene Number	Gene Ratio %
Biological Process
GO:0010200	response to chitin	14	7
GO:2000022	regulation of jasmonic acid mediated signaling pathway	9	4.5
GO:0009753	response to jasmonic acid	11	5.5
GO:0009877	nodulation	7	3.5
GO:0071456	cellular response to hypoxia	11	5.5
GO:1902584	positive regulation of response to water deprivation	6	3
GO:0000302	response to reactive oxygen species	7	3.5
GO:0031347	regulation of defense response	7	3.5
GO:0009873	ethylene-activated signaling pathway	12	6
GO:0009682	induced systemic resistance	4	2
GO:0009611	response to wounding	10	5
GO:1900056	negative regulation of leaf senescence	4	2
GO:0080187	floral organ senescence	3	1.5
GO:0009751	response to salicylic acid	7	3.5
GO:0009800	cinnamic acid biosynthetic process	3	1.5
GO:0009864	induced systemic resistance, jasmonic acid mediated signaling pathway	3	1.5
GO:0047484	regulation of response to osmotic stress	3	1.5
GO:0009742	brassinosteroid mediated signaling pathway	6	3
GO:1901002	positive regulation of response to salt stress	4	2
GO:0071732	cellular response to nitric oxide	2	1
GO:0006559	L-phenylalanine catabolic process	3	1.5
GO:1900457	regulation of brassinosteroid mediated signaling pathway	3	1.5
GO:0006970	response to osmotic stress	9	4.5
GO:0045893	positive regulation of transcription, DNA-templated	11	5.5
GO:0006863	purine nucleobase transport	3	1.5
GO:0008219	cell death	4	2
GO:0009862	systemic acquired resistance, salicylic acid mediated signaling pathway	3	1.5
GO:0002229	defense response to oomycetes	5	2.5
GO:0009938	negative regulation of gibberellic acid mediated signaling pathway	2	1
GO:0090698	post-embryonic plant morphogenesis	2	1
GO:1905421	regulation of plant organ morphogenesis	2	1
GO:0009617	response to bacterium	5	2.5
GO:0010150	leaf senescence	6	3
GO:0009299	mRNA transcription	2	1
Molecular Function
GO:0043565	sequence-specific DNA binding	25	12.0773
GO:0000976	transcription regulatory region sequence-specific DNA binding	11	5.31401
GO:0016841	ammonia-lyase activity	3	1.44928
GO:0045548	phenylalanine ammonia-lyase activity	3	1.44928
GO:0015211	purine nucleoside transmembrane transporter activity	3	1.44928
Cellular Component
GO:0031225	anchored component of membrane	10	4.69484
